# Supplementary material for: Ropinirole Cotreatment Prevents Perivascular Glial Recruitment in a Rat Model of L-DOPA-Induced Dyskinesia
Source: Cells. 2023 Jul 14;12(14):1859. doi: 10.3390/cells12141859 (PMC10378233; doi:10.3390/cells12141859)
Supplement: Supplementary file 1 [file cells-12-01859-s001.zip]

Archive with 1 entries (1 files):
- cells-2398832-supplementary.pdf
